# Supplementary material for: Managing parental capacity concerns in IVF: the role of child welfare committees—a survey of unit directors
Source: J Assist Reprod Genet. 2025 Jun 2;42(7):2305–11. doi: 10.1007/s10815-025-03529-y (PMC12356760; doi:10.1007/s10815-025-03529-y)
Supplement: Supplementary file 2 — Supplementary file2 (XLSX 14 KB) [file 10815_2025_3529_MOESM2_ESM.xlsx]

## Sheet: Sheet1
	n the past three years, approximately how many times has your unit needed to discuss treatment for couples/women where concerns arose regarding the future welfare of the child?	What were the circumstances that required such a discussion? You may select more than one answer.	During this period, how many women/couples were referred, or did you wish to refer, from your unit for discussion by a 'Child Protection Committee' / institutional ethics committee, or an equivalent body?	In how many cases were alternative measures taken in your unit, such as staff refusal to provide treatment without a committee discussion or despite committee approval, recommending treatment at another unit, or deliberately prolonging the evaluation process until the patient/couple voluntarily withdrew?	What is the availability and quality of the response in your institution from the 'Child Protection Committee' / institutional ethics committee in these situations?	If the response is inadequate, what do you believe is the main reason for this?	To the best of your knowledge, has an event of this type in your unit—including not only treatment refusal but also the mere discussion of the issue—led to legal (lawsuit/threat of lawsuit) or disciplinary actions (such as a complaint to an external oversight body like a government ministry, hospital administration, or healthcare provider)?	If your answer to the previous question is positive, please provide a brief description	Would you like to add any comments on this topic?
2023-10-29 16:12:42	more than 10	Cognitive-Developmental disability, Severe physical disability, Drug/alcohol use to an extent that may impair parental capacity	2	3	Adequate response	Not applicable (an adequate response is available)	Legal proceedings (lawsuit or threat of lawsuit	A patient with severe mental retardation and azoospermia was under the custody of his wife. In accordance with the Israel Fertility Association guidelines, which state that a person who is not qualified to sign an informed consent is not a candidate for fertility treatments, we refused to treat. A court ruled that we must perform a surgical sperm extraction with the wife’s consent.	We established a local committee and created guidelines within which we approve treatment at the unit level. Cases that do not meet these criteria (mainly a certain level of understanding of the process and its purpose, as well as family support) are referred for approval by an institutional committee.
2023-10-29 16:20:17	2	Mental illness that may affect parental capacity, Criminal aspects	2	none	Adequate response	Not applicable (an adequate response is available)	Legal proceedings (lawsuit or threat of lawsuit	The unit refused to treat a patient due to the physical disability of a single mother, and a court ordered us to handle it.	A committee exists in our institution, but discussions within it are rare, and decisions to deny treatment on the basis of child welfare are even rarer. It is questionable whether the effort to formalize this issue is worthwhile.
2023-10-29 16:22:18	5	Cognitive-Developmental disability Mental illness that may affect parental capacity, Severe physical disability	4	0	Adequate response	Not applicable (an adequate response is available)	There was no such event
2023-10-29 16:28:05	3-5	Cognitive-Developmental disability, Mental illness that may affect parental capacity, other	5	5	No such committee exists	Lack of legal authority for the committee’s recommendations	Legal proceedings (lawsuit or threat of lawsuit	A couple with psychiatric disorders refused to provide an updated psychiatric evaluation and contacted the Ministry of Health, complaining of discrimination. We received a letter demanding an explanation from the legal advisor of the Ministry of Health.
2023-10-29 16:28:41	at least 30	Cognitive-Developmental disability Mental illness that may affect parental capacity, Severe physical disability	at least 10	about 10	Adequate response		Legal proceedings (lawsuit or threat of lawsuit	A couple was refused treatment following the recommendation of an ad hoc ethical committee (consisting of the hospital director, legal advisor, public representative, and risk management attorney), the patients’ lawyer contacted the hospital and threatened a lawsuit.
2023-10-29 16:31:46	5	Cognitive-Developmental disability Mental illness that may affect parental capacity, Severe physical disability	5	3	Response exists but is insufficient in terms of availability or quality	Lack of legal authority for the committee’s recommendations	There was no such event		All cases we referred to the hospital's ethics committee resulted in a decision that we must proceed with treatment.
2023-10-29 16:44:24	10	Cognitive-Developmental disability Mental illness that may affect parental capacity, Severe physical disability	15-20	3	Adequate response	Not applicable (an adequate response is available)	There was no such event		This is a welcome and important initiative.
2023-10-29 17:03:11	0		0	0	Adequate response	Not applicable (an adequate response is available)	There was no such event
2023-10-29 17:37:33	5	Cognitive-Developmental disability, Mental illness that may affect parental capacity, Severe physical disability	0	Meeting with a social worker and clarifying the conditions at home for raising the child		Not applicable (an adequate response is available)	There was no such event
2023-10-29 19:07:24	10	Cognitive-Developmental disability, Mental illness that may affect parental capacity, Severe physical disability	0, no such committee	2	No such committee exists	Lack of legal authority for the committee’s recommendations	There was no such event
2023-10-29 19:21:15	3	Mental illness that may affect parental capacity, Severe physical disability, other, other	3		Response exists but is insufficient in terms of availability or quality		There was no such event
2023-10-30 15:22:13	4	Cognitive-Developmental disability, Mental illness that may affect parental capacity, Drug/alcohol use to an extent that may impair parental capacity	5	One due to addiction to painkillers and refusal to undergo psychiatric monitoring; the other due to refusal to cooperate with welfare authorities regarding the welfare of existing children who are not in her custody.	Adequate response	Not applicable (an adequate response is available)	There was no such event		In my opinion, there is a lack of a clear definition regarding who has the authority to deny treatment and what the legal/regulatory framework for such a decision is.
2023-10-30 17:17:01	3	Cognitive-Developmental disability, Mental illness that may affect parental capacity, Criminal aspects		0	No such committee exists	Not applicable (an adequate response is available)	There was no such event
2023-10-31 09:19:19	5	Mental illness that may affect parental capacity, Drug/alcohol use to an extent that may impair parental capacity	10	0	Response exists but is insufficient in terms of availability or quality	Lack of legal authority for the committee’s recommendations	Regulatory complaints	A 43-year-old patient with a history of PTSD, impaired hand function, and psychiatric medication use was asked to undergo a psychiatric evaluation before continuing treatment. According to the patient, she had previously been treated at another IVF unit and was not required to undergo any psychiatric evaluation there. After being informed that treatment could not proceed without the evaluation, s…	I believe it is very important to regulate this issue.
2023-11-03 07:37:35	2	Mental illness that may affect parental capacity, Criminal aspects	2	1	Adequate response	Not applicable (an adequate response is available)	There was no such event		In our institution, an ethics committee chaired by a judge fulfills this role, but there is no separate Child Protection Committee. To the best of my knowledge, the same officials are involved.
2023-11-03 07:42:42	2	Cognitive-Developmental disability, Mental illness that may affect parental capacity s	2	The treatments were approved by a committee including a social worker, a psychiatrist, and the director of the IVF unit.	Adequate response	Not applicable (an adequate response is available)	There was no such event
2023-11-03 08:01:57	1	Severe physical disability	1	In complex cases, the case was sent to all the advisors and then to a divisional hearing. Only one reached the supreme committee.	Adequate response	Not applicable (an adequate response is available)	There was no such event
2023-11-03 08:08:15	2	Cognitive-Developmental disability, Mental illness that may affect parental capacity	2	0	Adequate response	Lack of legal authority for the committee’s recommendations	There was no such event		There should be a national standard, and such a committee should exist in every hospital.
2023-11-03 08:20:14	כ - 5	Cognitive-Developmental disability, Criminal aspects	about 5	2	Response exists but is insufficient in terms of availability or quality	Lack of legal authority for the committee’s recommendations	Regulatory complaints	There were also threats of legal action, formal complaint letters to the hospital administration, and threats to involve the media.	In cases where we assess a lack of parental capacity, we refer patients to professional institutes responsible for conducting parental capacity evaluations, which also provide expert opinions to the courts. The problem is that this process involves very high costs for the the couple—who, in most cases, are already unable to afford such expenses. There was also a case where an private institute ev…
2023-11-03 08:22:47	1	Cognitive-Developmental disability	unknown	1	Adequate response		There was no such event		The issue must be regulated, primarily at the legal level, because according to the legal opinion we received, in the absence of a defined legal entity, there is essentially no formal discussion—at least from a legal perspective—on the best interest of the child.
2023-11-03 08:26:21	1-2	Cognitive-Developmental disability	1	0	Adequate response		There was no such event
2023-11-03 10:02:31	1	Cognitive-Developmental disability, Drug/alcohol use to an extent that may impair parental capacity	1	0	we do not require such a response		There was no such event
2023-11-04 21:42:48		Mental illness that may affect parental capacity	2 per year	0	Response exists but is insufficient in terms of availability or quality	Not applicable (an adequate response is available)	There was no such event
										This translation retains accuracy and readability, making it suitable for professional and research contexts. Let me know if you'd like any refinements! 😊
